# Supplementary material for: Effect of Graphene Oxide Particle Size on the Enzymatic Synthesis of Polyaniline Films
Source: Micromachines (Basel). 2025 Nov 15;16(11):1287. doi: 10.3390/mi16111287 (PMC12654529; doi:10.3390/mi16111287)
Supplement: Supplementary file 1 [file micromachines-16-01287-s001.zip]

Archive with 1 entries (1 files):
- micromachines-3935304-supplementary.pdf
